# Supplementary material for: Regulatory Effects of Codonopsis pilosula Alkali-Extracted Polysaccharide Induced Intestinal Lactobacillus Enrichment on Peripheral Blood Proteomics in Tumor-Bearing Mice
Source: Microorganisms. 2025 Jul 26;13(8):1750. doi: 10.3390/microorganisms13081750 (PMC12388226; doi:10.3390/microorganisms13081750)
Supplement: Supplementary file 1 [file microorganisms-13-01750-s001.zip]

Archive with 1 entries (1 files):
- microorganisms-3747965-supplementary.docx
